# Supplementary material for: Genetic variation in the human leukocyte antigen region confers susceptibility to Clostridioides difficile infection
Source: Sci Rep. 2023 Oct 28;13:18532. doi: 10.1038/s41598-023-45649-4 (PMC10613277; doi:10.1038/s41598-023-45649-4)
Supplement: Supplementary file 2 — Supplementary Table S2. [file 41598_2023_45649_MOESM2_ESM.xlsx]

## Sheet: Sheet1
Drug Name	Risk Category	Risk Code
amox	Moderate Risk	2
amoxicillin	Moderate Risk	2
amoxicillin-clavulanate	Moderate Risk	2
amoxil	Moderate Risk	2
ampicillin	Moderate Risk	2
AMPICILLIN / MEROPENEM	Moderate Risk	2
AMPICILLIN SODIUM	Moderate Risk	2
ampicillin-sulbactam	Moderate Risk	2
ancef	Moderate Risk	2
augmentin	Moderate Risk	2
AVALOX	High Risk	1
avelox	High Risk	1
azactam	Moderate Risk	2
azithromycin	Moderate Risk	2
azithromycin : zithromax	Moderate Risk	2
aztreonam	Moderate Risk	2
biaxin	Moderate Risk	2
BIAXIN / PENICILLIN	Moderate Risk	2
BIAXIN XL	Moderate Risk	2
BICILLIN	Moderate Risk	2
ceclor	Moderate Risk	2
cedax	High Risk	1
cefaclor	Moderate Risk	2
CEFADROXIL	Moderate Risk	2
cefazolin	Moderate Risk	2
CEFAZOLIN / CLINDAMYCIN	High Risk	1
cefdinir	High Risk	1
CEFDINIR : OMNICEF	High Risk	1
cefepime	High Risk	1
cefixime	High Risk	1
CEFOTAN	Moderate Risk	2
cefotaxime	High Risk	1
cefotetan	Moderate Risk	2
cefoxitin	High Risk	1
cefpodoxime	High Risk	1
CEFPROZIL	Moderate Risk	2
ceftazidime	High Risk	1
ceftin	Moderate Risk	2
ceftriaxone	High Risk	1
ceftriaxone w/lidocaine	High Risk	1
cefuroxime	Moderate Risk	2
cefuroxime : ceftin	Moderate Risk	2
cefuroxime axetil	Moderate Risk	2
cefuroxime axetil ( ceftin )	Moderate Risk	2
cefzil	Moderate Risk	2
cephalexin	Moderate Risk	2
CEPHALEXIN ( KEFLEX )	Moderate Risk	2
CEPHALEXIN HCL	Moderate Risk	2
CEPHALOTHIN	Moderate Risk	2
cipro	High Risk	1
CIPRO / LEVOFLOXACIN	High Risk	1
CIPRO XR	High Risk	1
CIPROFLAXACIN	High Risk	1
ciprofloxacin	High Risk	1
ciprofloxacin : cipro	High Risk	1
CIPROFLOXACIN ( CIPRO )	High Risk	1
CIPROFLOXIN	High Risk	1
claforan	Moderate Risk	2
clarithromycin	Moderate Risk	2
CLARITHROMYCIN ( GENERIC )	Moderate Risk	2
CLARITHROMYCIN / AMIKACIN	Moderate Risk	2
CLAVULANATE ( AUGMENTIN )	High Risk	1
cleocin	High Risk	1
cleocin t	High Risk	1
clindamycin	High Risk	1
clindamycin : cleocin	High Risk	1
clindamycin hcl	High Risk	1
CLINDAMYCIN HCL ( CLEOCIN )	High Risk	1
CLINDAMYCIN PHOSPHATE	High Risk	1
dicloxacillin	Moderate Risk	2
e-mycin	Moderate Risk	2
ees	Moderate Risk	2
ertapenem	Moderate Risk	2
ERYTHROCIN	Moderate Risk	2
erythromycin	Moderate Risk	2
erythromycin base	Moderate Risk	2
ERYTHROMYCIN ETHYLSUCCINATE	Moderate Risk	2
ERYTHROMYCIN LACTOBIONATE	Moderate Risk	2
erythromycin stearate	Moderate Risk	2
floxacillin	Moderate Risk	2
floxin	High Risk	1
fortaz	High Risk	1
imipenem	Moderate Risk	2
imipenem / cilastatin	Moderate Risk	2
imipenem-cilastatin	Moderate Risk	2
imipenem-cilastatin injection	Moderate Risk	2
invanz	Moderate Risk	2
keflex	Moderate Risk	2
kefzol	Moderate Risk	2
KETEK	Moderate Risk	2
levaquin	High Risk	1
levaquin / ibuprofen	High Risk	1
levaquin leva-pak	High Risk	1
levofloxacin	High Risk	1
levofloxacin : levaquin	High Risk	1
LORABID	Moderate Risk	2
maxipime	High Risk	1
MEFOXIN	High Risk	1
MERONEM	Moderate Risk	2
meropenem	Moderate Risk	2
MEROPENEM : MERREM	Moderate Risk	2
merrem	Moderate Risk	2
methicillin	Moderate Risk	2
moxifloxacin	High Risk	1
nafcillin	Moderate Risk	2
omnicef	High Risk	1
oxacillin	Moderate Risk	2
pen vk	Moderate Risk	2
PEN-VEE K	Moderate Risk	2
PEN-VK	Moderate Risk	2
penicillin	Moderate Risk	2
PENICILLIN G	Moderate Risk	2
PENICILLIN G BENZATHINE	Moderate Risk	2
PENICILLIN G POTASSIUM	Moderate Risk	2
penicillin v potassium	Moderate Risk	2
penicillins	Moderate Risk	2
piperacillin	Moderate Risk	2
piperacillin / tazobactam	Moderate Risk	2
piperacillin-tazobactam	Moderate Risk	2
piperacillin-tazobactam inj	Moderate Risk	2
primaxin	Moderate Risk	2
rocephin	High Risk	1
suprax	Moderate Risk	2
tequin	High Risk	1
ticar	Moderate Risk	2
ticarcillin	Moderate Risk	2
ticarcillin / clavulanate	Moderate Risk	2
timentin	Moderate Risk	2
trimox / amox	Moderate Risk	2
TROVAFLOXACIN	High Risk	1
TROVAN	High Risk	1
ULTRACEF	Moderate Risk	2
unasyn	Moderate Risk	2
vanc / cefepime	High Risk	1
VANC / DORIPENEM	Moderate Risk	2
vanc / rocephin	High Risk	1
vanc / zosyn	Moderate Risk	2
VANCOMYCIN / CEFOTAXIME	High Risk	1
vancomycin / doripenem	Moderate Risk	2
vancomycin / ertapenem	Moderate Risk	2
vantin	High Risk	1
ZARTAN	Moderate Risk	2
zinacef	Moderate Risk	2
zithromax	Moderate Risk	2
ZITHROMAX ( ZPAK )	Moderate Risk	2
zithromax / rocephin	High Risk	1
zithromax z-pak	Moderate Risk	2
zosyn	Moderate Risk	2
zosyn / cipro	High Risk	1
zosyn / nsaids	Moderate Risk	2
ZPACK	Moderate Risk	2
zpak	Moderate Risk	2
